# Supplementary material for: Seven decades of nontuberculous mycobacteria in Denmark: shifts in species distribution and clinical relevance
Source: J Clin Microbiol. 2026 Apr 20;64(5):e01561-25. doi: 10.1128/jcm.01561-25 (PMC13170343; doi:10.1128/jcm.01561-25)
Supplement: Table S1 — NCBI genome assemblies of representative species and subspecies of mycobacteria included in ggCaller analyses. [file jcm.01561-25-s0004.xlsx]

## Sheet: Ark2
Supplementary Table 1. NCBI genome assemblies of representative species and subspecies of mycobacteria included in ggCaller analyses.
Species name	Genbank Assembly Accession
Mycolicibacterium_chitae	GCF_900637205.1
Mycolicibacterium_malmesburyense	GCF_001050015.1
Mycolicibacterium_komanii	GCF_001050035.1
Mycobacterium_neumannii	GCF_002245615.1
Mycobacterium_lehmannii	GCF_001499925.1
Mycolicibacterium_novocastrense	GCF_001499835.1
Mycobacterium_shimoidei	GCF_900417275.1
Mycobacterium_kyorinense	GCF_001439515.1
Mycobacterium_branderi	GCF_010728725.1
Mycobacterium_celatum	GCF_002742165.1
Mycobacterium_avium_subsp_avium	GCF_009741445.1
Mycobacterium_avium_subsp_hominissuis	GCF_022175585.1
Mycolicibacterium_vulneris	GCF_002104765.1
Mycobacterium_colombiense	GCF_000222105.3
Mycobacterium_marseillense	GCF_002285715.1
Mycobacterium_intracellulare_subsp_yongonense	GCF_000418535.1
Mycobacterium_intracellulare_subsp_chimaera	GCF_002219285.1
Mycobacterium_intracellulare	GCF_020736005.1
Mycobacterium_paraintracellulare	GCF_016756055.1
Mycobacterium_paragordonae	GCF_003614435.1
Mycobacterium_gordonae	GCF_002101675.1
Mycobacterium_attenuatum	GCF_900566065.1
Mycobacterium_kansasii	GCF_000157895.3
Mycobacterium_pseudokansasii	GCF_900566075.1
Mycobacterium_persicum	GCF_002086915.1
Mycobacterium_innocens	GCF_900566055.1
Mycobacterium_ostraviense	GCF_021183725.1
Mycobacterium_gastri	GCF_002102175.1
Mycolicibacillus_trivialis	GCF_002102395.1
Mycolicibacter_hiberniae	GCF_010729485.1
Mycolicibacter_engbaekii	GCF_002101585.1
Mycolicibacter_minnesotensis	GCF_010731755.1
Mycolicibacter_arupensis	GCF_002086515.1
Mycolicibacter_nonchromogenicus	GCF_002101775.1
Mycolicibacter_icosiumassiliensis	GCF_900078685.2
Mycolicibacter_heraklionensis	GCF_019645815.1
Mycolicibacter_virginiensis	GCF_022374935.2
Mycolicibacter_terrae	GCF_900187145.1
Mycolicibacter_kumamotonensis	GCF_002086285.1
Mycolicibacter_senuensis	GCF_010723225.1
Mycolicibacter_sinensis	GCF_900187145.1
Mycobacterium_novum	GCF_010726505.1
Mycolicibacter_algericus	GCF_010723515.1
Mycobacteroides_abscessus	GCF_004028015.1
Mycobacteroides_abscessus_subsp_bolletii	GCF_003609715.1
Mycobacteroides_abscessus_subsp_massiliense	GCF_000497265.2
Mycobacteroides_chelonae	GCF_001632805.1
Mycobacteroides_chelonae_subsp_gwanakae	GCF_003390495.1
Mycobacteroides_franklinii_A	GCF_001853795.1
Mycobacteroides_franklinii_B	GCF_004355025.1
Mycobacteroides_immunogenum	GCF_001605725.1
Mycobacteroides_salmoniphilum	GCF_004924335.1
Mycobacteroides_saopaulense	GCF_001456355.1
